# Supplementary material for: Biocontrol Potential of Native Trichoderma Strains Toward Soil-Borne Phytopathogenic and Saprotrophic Fungi
Source: J Fungi (Basel). 2025 Jul 18;11(7):535. doi: 10.3390/jof11070535 (PMC12295951; doi:10.3390/jof11070535)
Supplement: Supplementary file 1 [file jof-11-00535-s001.zip]

Archive with 1 entries (1 files):
- jof-3695971-supplementary.pdf
